# Supplementary material for: Plasma proteomic profiling identifies CD33 as a marker of HIV control in natural infection and after therapeutic vaccination
Source: eBioMedicine. 2023 Jul 26;95:104732. doi: 10.1016/j.ebiom.2023.104732 (PMC10410179; doi:10.1016/j.ebiom.2023.104732)
Supplement: Supplementary Tables S1–S4 [file mmc1.xlsx]

## Sheet: Table S1
Table S1. Clinical characteristics of BCN02 participants
	MAP-NC (n=8)	MAP-C (n=3)
Age, years	41 (37-48)	32 (30-40)
Male, n (%)	8 (100)	3 (100)
Route of transmission, MSM, n (%)	8 (100)	3 (100)
INSTI, n (%)
TVD+RAL	4 (50)	3 (100)
KVX+RAL	2 (25)	0
TRI	2 (25)	6 (60)
Time on cART, years	3.30 (3.07-3.77)	3.47 (3.08-3.53)
Early treatment timepoint initiation
Viral load, plasma HIV RNA copies/ml	2.2 (1.11-22.56)	1.1 (1.11)
CD4 counts, cells/mm3	686.5 (416-1408)	657 (648-971)
CD4/CD8 ratio	1.31 (1-1.72)	1.33 (0.97-1.74)
cARt Resumption Timepoint
Viral load, plasma HIV RNA copies/ml	1.79 (1.00-16.14)	1.25 (1.25)
CD4 cell count, cells/mm3	647.5 (468-1230)	854 (496-950)
CD4 / CD8 ratio	1.34 (0.87-1.75)	1.52 (0.76-1.61)
Median (IQR) are shown.
MSM: men who had sex with men
INSTI: integrase strand transfer inhibitory, TVD: Truvada, RAL: raltegravir, KVX: Kivexa, TRI: Triumeq
cART: combination antiretroviral therap

## Sheet: Table S2
Table S2. Viral, clinical and CD33 protein and gene expression data of untreated HIV-infected cohorts
Patients	Age	Gender	Viral load	Proviral	CD4 count	CD33 plasma proteome	CD33 RT-PCR
HIV-low 1	33.6849	M	950	163.585	608	2649.8	1.95578
HIV-low 2	55.7479	F	49	16.0214	873	1152.8	NA
HIV-low 3	40.9562	M	49	NA	616	1948.6	NA
HIV-low 4	34.8411	M	9999	317.73	438	1925.4	1.61639
HIV-low 5	46.1781	M	1100	76.6727	485	12.2	1.47409
HIV-low 6	45.7041	F	49	6.7	1083	17.4	1.2803
HIV-low 7	39.5562	M	210	NA	786	1798	NA
HIV-low 8	47.8329	F	8900	412.47	913	1437.4	1.68924
HIV-low 9	28.2822	M	1000	NA	889	3298.6	NA
HIV-low 10	36.9863	M	810	NA	665	2246.4	NA
HIV-low 11	36.7014	F	1800	180.822	511	1415	4.01525
HIV-low 12	49.7507	F	49	9.14761	487	842.8	3.94232
HIV-low 13	39.926	F	340	294.314	832	867	0.586148
HIV-low 14	37.1616	F	49	25.6684	665	1362.6	NA
HIV-low 15	38	M	160	NA	512	2783.2	NA
HIV-low 16	33.1041	M	530	25.8065	948	1256.8	0.435354
HIV-low 17	34.0384	M	4300	NA	587	1	NA
HIV-low 18	28.6521	M	49	0	892	1125.2	1.08929
HIV-low 19	26.6411	M	7700	NA	733	9105.6	NA
HIV-low 20	44.8493	F	2900	278.481	582	1859.6	1.55892
HIV-low 21	30.1288	F	49	NA	1114	1	NA
HIV-low 22	46.2274	F	2800	32.469	434	862.2	2.27639
HIV-low 23	38.3562	M	49	90.4149	583	1235	1.99287
HIV-low 24	26.2247	M	2300	49.1	642	1320.4	0.69028
HIV-low 25	42.3014	M	5600	NA	531	1029.2	NA
HIV-low 26	43.7671	M	50	6.2	872	1492.2	1.34738
HIV-low 27	48.4849	M	50	NA	657	2833	NA
HIV-low 28	41.2822	F	25	20.9	672	2424	1.72694
HIV-low 29	50.0274	F	50	0	1228	1960	1.7165
HIV-low 30	45.9781	M	66	28.6	755	3483.4	1.22071
HIV-low 31	51.0877	M	25	41.5	450	664	3.14873
HIV-low 32	47.7945	F	230	15.9	516	539.4	NA
HIV-low 33	43.4658	M	330	31.3	1237	3883.4	0.490536
HIV-low 34	40.1014	F	1500	NA	1084	1408.6	NA
HIV-low 35	48.389	M	50	18.4	601	1	NA
HIV-low 36	35.4301	F	25	11.5	930	1	0.571801
HIV-low 37	35.6685	F	880	12.1	1343	978.2	1.34355
HIV-low 38	40.0137	F	4800	153.5	569	675	NA
HIV-low 39	56.5753	F	50	NA	485	2569.6	NA
HIV-low 40	45.8	M	1700	NA	742	1904.6	NA
HIV-low 41	47.6192	M	25	NA	593	971.2	NA
HIV-low 42	31	M	9756	620.7	404	1003.2	NA
HIV-low 43	29	M	5624	1662.4	823	1693.2	0.641068
HIV-low 44	41	M	6127	50.2	531	1035.8	NA
HIV-low 45	34	M	400	220.1	1035	1	1.33877
HIV-low 46	33	F	7923	366.5	524	37.2	0.267493
HIV-low 47	30	F	8858	NA	289	1320.4	NA
HIV-low 48	39	F	4424	NA	419	968	NA
HIV-low 49	30	M	4482	0	1151	1775.4	0.426514
HIV-high 1	21	F	269431	4.2	212	1627.2	NA
HIV-high 2	28	F	74922	NA	571	1874	NA
HIV-high 3	26.8822	F	108103	NA	369	710.8	NA
HIV-high 4	36.7233	F	140000	231.9	11	532	NA
HIV-high 5	40.4164	F	64000	922.6	282	43.4	16.4599
HIV-high 6	44.589	F	86000	NA	90	3813.8	NA
HIV-high 7	24.3014	F	610000	1722.4	128	3758.4	11.7246
HIV-high 8	47.389	F	510000	NA	33	1536.8	NA
HIV-high 9	33.1397	F	1200000	80.1	75	10612.8	23.8977
HIV-high 10	50.1288	F	54000	363.6	67	2429	39.3704
HIV-high 11	42.4822	F	1100000	NA	283	1633.8	NA
HIV-high 12	45.3534	F	68000	NA	98	1296	NA
HIV-high 13	44.4575	F	510000	NA	12	1745.2	NA
HIV-high 14	21	M	80328	NA	437	316.2	NA
HIV-high 15	22	M	152554	3143.4	293	471.6	NA
HIV-high 16	22	M	53299	NA	356	606.4	NA
HIV-high 17	23	M	70393	223.7	208	2836.2	NA
HIV-high 18	23	M	55733	NA	340	2022.4	NA
HIV-high 19	23	M	50295	1176.5	505	9080.4	3.19393
HIV-high 20	23	M	240039	1144.6	388	1555.6	NA
HIV-high 21	24	M	93928	3246.6	256	724.6	NA
HIV-high 22	24	M	365977	1204.6	726	2080.8	3.41865
HIV-high 23	24	M	150176	NA	407	4084.6	NA
HIV-high 24	25	M	60467	NA	634	2354.8	NA
HIV-high 25	26	M	750000	941.4	239	2480	NA
HIV-high 26	27	M	54304	NA	704	4058.8	NA
HIV-high 27	28	M	216105	3021.1	313	5342.2	NA
HIV-high 28	28	M	327087	2127.2	544	1662.2	3.61237
HIV-high 29	29	M	418022	NA	253	1316.6	NA
HIV-high 30	29	M	125701	NA	404	1890	NA
HIV-high 31	30	M	750000	NA	244	2148.6	NA
HIV-high 32	30	M	61078	558.4	380	1821.2	5.24487
HIV-high 33	31	M	194091	1962.5	271	2669.6	NA
HIV-high 34	31	M	85102	NA	365	4121.6	NA
HIV-high 35	32	M	57021	NA	480	2885.4	NA
HIV-high 36	32.4192	M	170000	507	17	4911.8	36.5105
HIV-high 37	32.5699	M	320000	NA	192	6535.6	NA
HIV-high 38	33	M	97483	NA	451	4079.8	NA
HIV-high 39	35	M	71739	1562.5	227	4400.2	NA
HIV-high 40	35	M	95365	3149.2	240	3135	0.536924
HIV-high 41	35	M	102936	1346.3	283	82.4	2.16733
HIV-high 42	35	M	63381	1128.7	384	17790.2	6.27256
HIV-high 43	36	M	126557	NA	364	1067.6	NA
HIV-high 44	36.8685	M	61000	NA	80	4010.6	NA
HIV-high 45	37	M	61011	NA	641	2227.8	NA
HIV-high 46	37.074	M	140000	NA	20	725.2	NA
HIV-high 47	38	M	544275	NA	402	628.4	NA
Age: years
Gender: (M) male and (F) female
Viral load: plasma HIV RNA copies/ml
Proviral: HIV DNA copies/106 PBMCs
CD4 count: cells/mm3
NA: not available
CD33 plasma proteome: CD33 relative protein levels
CD33 RT-PCR: CD33 gene expression levels

## Sheet: Table S3
Table S3. Proximity Extension Assays (PEA) raw data measuring inflammation, neurology and neuro-exploratory panels
		Olink INFLAMMATION(v.3021)	Olink INFLAMMATION(v.3021)	Olink INFLAMMATION(v.3021)	Olink INFLAMMATION(v.3021)	Olink INFLAMMATION(v.3021)	Olink INFLAMMATION(v.3021)	Olink INFLAMMATION(v.3021)	Olink INFLAMMATION(v.3021)	Olink INFLAMMATION(v.3021)	Olink INFLAMMATION(v.3021)	Olink INFLAMMATION(v.3021)	Olink INFLAMMATION(v.3021)	Olink INFLAMMATION(v.3021)	Olink INFLAMMATION(v.3021)	Olink INFLAMMATION(v.3021)	Olink INFLAMMATION(v.3021)	Olink INFLAMMATION(v.3021)	Olink INFLAMMATION(v.3021)	Olink INFLAMMATION(v.3021)	Olink INFLAMMATION(v.3021)	Olink INFLAMMATION(v.3021)	Olink INFLAMMATION(v.3021)	Olink INFLAMMATION(v.3021)	Olink INFLAMMATION(v.3021)	Olink INFLAMMATION(v.3021)	Olink INFLAMMATION(v.3021)	Olink INFLAMMATION(v.3021)	Olink INFLAMMATION(v.3021)	Olink INFLAMMATION(v.3021)	Olink INFLAMMATION(v.3021)	Olink INFLAMMATION(v.3021)	Olink INFLAMMATION(v.3021)	Olink INFLAMMATION(v.3021)	Olink INFLAMMATION(v.3021)	Olink INFLAMMATION(v.3021)	Olink INFLAMMATION(v.3021)	Olink INFLAMMATION(v.3021)	Olink INFLAMMATION(v.3021)	Olink INFLAMMATION(v.3021)	Olink INFLAMMATION(v.3021)	Olink INFLAMMATION(v.3021)	Olink INFLAMMATION(v.3021)	Olink INFLAMMATION(v.3021)	Olink INFLAMMATION(v.3021)	Olink INFLAMMATION(v.3021)	Olink INFLAMMATION(v.3021)	Olink INFLAMMATION(v.3021)	Olink INFLAMMATION(v.3021)
patients	week	IL8	VEGFA	CD8A	MCP-3	GDNF	CDCP1	CD244	IL7	OPG	LAP TGF-beta-1	uPA	IL6	IL-17C	MCP-1	IL-17A	CXCL11	AXIN1	TRAIL	IL-20RA	CXCL9	CST5	IL-2RB	IL-1 alpha	OSM	IL2	CXCL1	TSLP	CCL4	CD6	SCF	IL18	SLAMF1	TGF-alpha	MCP-4	CCL11	TNFSF14	FGF-23	IL-10RA	FGF-5	MMP-1	LIF-R	FGF-21	CCL19	IL-15RA	IL-10RB	IL-22 RA1	IL-18R1	PD-L1
A02	BSL	7.04334	10.4815	10.5701	3.02797	3.09392	4.18824	9.083	5.7147	10.0228	9.4012	10.3642	5.35802	2.47384	11.7622	1.86973	9.85157	8.92396	9.47224	0.79645	8.70724	6.33821	1.37567	-0.70637	4.04212	0.61165	12.4637	0.77269	6.94869	6.24579	9.81733	9.64359	3.32787	4.5159	15.7026	7.60255	6.64204	4.74224	0.971	0.53842	12.2874	3.55126	7.17515	10.0698	1.2588	6.0613	2.83983	9.32427	8.41763
A04	BSL	6.84596	10.205	10.2374	2.48873	2.7674	3.98092	6.49313	3.84305	9.83794	7.53856	9.82192	3.96065	1.94507	11.1659	2.66598	8.73248	5.63485	8.82809	1.06841	9.90672	5.65749	1.53694	-0.89956	5.17626	0.90487	10.7512	0.34868	6.0758	5.87502	9.40176	9.15453	2.57054	4.47403	13.2742	7.24846	4.17099	3.78137	0.55753	0.30123	10.812	3.65148	6.53978	10.2612	1.22969	5.67676	2.81041	8.19274	7.63642
A05	BSL	5.91042	9.88342	10.5646	2.59642	2.44279	2.89931	8.14879	3.67807	9.93259	7.92685	9.62683	2.49454	1.83173	10.3628	1.60793	8.6894	7.67888	8.40792	1.11521	7.08029	5.85374	1.26819	-0.58155	3.35655	0.98875	11.1265	0.34103	6.469	4.6792	9.35514	8.18641	3.26936	4.1499	14.0588	7.57966	5.18211	3.02081	0.83211	0.29194	12.1456	3.05617	2.89846	8.8679	0.76264	5.61681	2.5147	7.88066	7.5679
A09	BSL	5.66498	10.4498	10.0584	2.3535	2.82713	3.84162	7.81983	4.69879	10.093	7.60773	9.86752	3.24462	1.4115	11.5121	2.07845	10.434	5.21308	9.19851	0.9923	8.12279	6.27659	1.32872	-0.87303	5.14529	0.88494	11.0077	0.41171	6.9586	6.10089	9.69765	10.3348	3.18499	4.37343	13.9229	7.41661	4.10718	3.10958	0.56123	0.3092	8.70786	4.0789	5.15406	9.38664	1.28577	6.23516	3.1698	8.28161	7.27631
A12	BSL	6.13109	10.0951	11.449	2.26399	2.75244	3.63737	7.85599	3.26976	9.95683	7.40465	9.91779	3.1942	2.12627	11.3394	2.18606	9.29379	5.81323	8.96742	0.86331	8.09559	6.34236	1.20388	-0.82291	3.68366	0.69875	10.9617	0.56197	6.53458	6.16144	10.087	9.44496	3.22874	4.28876	13.7968	7.90358	4.52496	3.37941	0.28234	0.05998	9.6085	3.58793	4.72983	9.48087	1.27388	5.68001	2.28783	7.89615	7.45125
A13	BSL	5.76201	9.97924	10.8436	2.04526	2.57121	3.97639	7.85936	3.5258	9.85482	7.50609	9.78431	3.66285	1.45881	11.364	1.73794	8.0769	5.7568	9.18173	1.10163	7.58172	5.77915	1.77933	-0.4914	3.50418	0.62533	11.3229	0.99792	6.86713	5.54828	10.1336	8.43499	3.26592	4.18209	13.9578	7.1125	4.25741	3.56557	4.66551	0.28798	8.74657	3.77107	4.69291	9.69642	1.69315	6.22141	3.26688	8.2325	7.55246
A14	BSL	5.29387	9.70995	10.612	2.19425	2.98543	4.65188	8.26312	4.04268	9.85675	7.63996	9.79604	3.94108	1.27646	10.4867	1.62803	9.89128	6.42521	8.77027	0.56947	9.48188	6.14172	1.38887	-1.05217	3.47619	1.12963	11.3828	0.41863	6.72698	6.13013	9.43826	9.24471	2.84687	4.20181	14.3541	7.03713	4.79675	3.3922	0.76625	0.35233	10.4887	3.46433	4.059	10.8212	1.37103	5.46232	2.19313	8.75542	7.781
A15	BSL	6.42008	10.2605	10.3803	2.61156	2.74537	3.66578	7.59992	4.26013	9.64357	7.73815	9.79891	4.00118	1.50742	11.0029	1.90326	9.27324	6.97173	8.60314	0.61923	6.50643	5.76505	1.23464	-0.76227	5.01366	0.92987	11.5642	0.61615	5.56597	6.0328	8.98189	8.83209	2.75911	4.04616	13.8234	7.19703	5.1285	2.99063	0.52828	0.45734	11.6464	3.12452	5.75533	9.47653	1.05604	5.62144	2.55459	7.99664	7.15813
B03	BSL	5.93527	9.65232	9.25698	2.70172	1.91843	3.54067	8.94598	4.17675	8.52912	7.81437	8.92276	3.99791	1.9556	9.79888	1.33266	8.85814	7.69155	6.74644	0.7711	6.73174	4.66651	1.06797	-0.7644	3.62284	0.74896	11.8297	0.30068	4.96135	3.72272	6.06585	8.50522	2.45178	3.42	13.0202	5.4888	5.19206	2.41089	0.33742	0.24712	12.986	2.31355	1.677	7.76995	0.00836	5.04834	2.71266	7.73299	9.45046
B06	BSL	5.29846	9.87776	8.90506	2.2791	2.89134	4.05822	7.69966	2.61741	9.72767	6.97218	9.8651	3.63455	1.78787	11.0035	1.12989	7.69365	5.6724	8.9851	0.47953	7.65164	6.2607	0.96528	-0.97478	3.744	0.69971	10.0764	0.52313	6.31451	5.23844	9.71113	8.6106	2.72204	4.34858	13.8749	7.20369	3.92221	3.30243	0.53045	0.45995	8.87571	3.72363	6.02947	8.72793	0.81641	5.62244	3.17915	8.28429	7.13385
B10	BSL	5.85783	9.77449	10.0791	2.21876	2.55765	3.88342	7.31127	3.14709	9.54645	7.15873	9.60433	4.27336	2.25049	11.0436	2.18656	7.76738	6.00004	9.0024	0.55896	7.53652	5.05459	0.94198	-0.87949	5.11808	0.85661	10.7935	0.75476	5.66201	5.19059	9.46402	9.2267	3.16702	3.77152	13.2238	7.32306	4.65438	3.32461	1.95995	0.22576	10.8433	3.46888	6.33245	9.38791	0.67865	5.4588	2.52895	8.48263	7.09188
B13	BSL	5.805	10.4633	10.5163	2.60553	3.31888	3.43822	7.62198	3.51674	10.4165	7.69156	10.2315	3.39918	2.79331	11.187	0.95528	9.23315	6.21261	9.09207	0.98439	7.53836	7.08533	1.1772	-0.82527	3.77172	1.02132	11.3854	0.73702	6.48836	5.77749	9.99234	8.89039	3.3081	4.56913	14.1466	7.60347	3.90765	3.4048	0.79983	0.33416	10.242	4.01974	5.90399	9.73295	1.331	6.00646	2.81687	8.7299	7.61376
B14	BSL	5.34603	9.61196	10.1694	1.70937	2.72787	2.75771	7.5281	2.71886	9.63809	7.38621	9.73145	2.67114	1.44052	10.5844	1.85756	7.32149	5.52169	8.8486	0.68305	7.39674	5.9145	0.70853	-0.87382	2.99977	0.52214	10.6059	0.32187	5.33226	5.81813	10.0905	8.26245	2.85064	3.78222	13.3335	7.2049	3.3732	3.2759	1.15782	0.35319	9.94673	3.64791	3.92776	9.52675	0.86749	5.57113	2.59348	8.52621	7.08642
A02	MAP	6.57496	9.99314	10.9374	1.92898	2.19285	4.22026	7.9075	4.46386	9.6339	8.19496	9.68929	3.90756	3.84731	10.9608	2.42692	10.2805	7.25614	9.51503	0.70301	11.0625	6.03815	1.29078	-0.71691	3.15956	0.82687	11.7475	1.21396	6.07496	6.18928	9.29425	9.27697	3.55076	3.98445	14.2925	7.09918	5.28939	4.69184	0.84693	0.2289	13.2155	3.47108	5.25941	10.7328	1.34245	5.93432	2.17386	9.17998	7.54206
A04	MAP	6.44307	10.408	10.4313	1.59513	2.24599	4.11378	6.67066	4.04525	9.87334	7.83296	9.85644	3.31814	1.77963	11.2618	2.49872	10.2613	6.65921	9.51571	1.34965	10.246	5.75485	0.65887	-0.71691	4.26216	0.82687	10.8616	0.75193	6.34321	5.82183	9.90551	9.0456	2.88846	4.50895	13.8034	7.43713	4.63561	6.67176	0.39408	0.2266	11.6776	3.6817	5.1792	10.7894	1.42929	6.13058	2.43492	8.40639	7.85441
A05	MAP	6.34977	10.5361	10.9021	1.83584	2.4925	3.22573	7.69293	3.75981	10.2868	7.90352	9.75302	2.96378	2.39232	11.3737	1.30465	8.8752	6.30296	8.80443	1.20538	7.63002	6.3049	1.05115	-0.71691	6.99081	0.82687	11.1008	0.75193	7.11492	5.87935	10.0982	12.2556	3.34916	6.49111	14.4954	8.17664	6.07686	3.0794	1.31148	0.44171	12.2504	3.61516	6.67774	9.10523	1.23153	6.47586	2.17386	8.38	7.42937
A09	MAP	6.377	10.2401	9.79414	1.30304	1.87902	3.53852	7.79204	4.46363	10.0257	7.73238	9.62371	2.80016	1.98222	10.5558	1.23369	8.98879	5.19849	8.78841	1.12457	7.86523	6.23469	4.02838	-0.71691	5.89815	0.82687	11.0462	0.75193	6.53345	6.27394	9.72927	12.2798	3.18767	5.74931	13.4195	7.2898	4.92445	3.13319	0.37698	0.2266	8.34137	3.89983	4.45002	8.80278	1.11425	6.22488	2.33657	8.11391	6.66239
A12	MAP	6.39314	10.4166	11.7348	2.00916	2.59623	3.86195	8.02271	4.20547	10.5473	7.86238	10.3352	3.81065	2.46451	11.231	2.09998	9.63128	6.81957	9.02962	0.79556	7.79327	6.85785	1.01056	-0.71691	3.46102	0.82687	11.4386	0.75193	6.46659	6.10238	10.1407	9.31147	3.03245	4.17007	14.4254	8.15142	5.34782	5.22489	0.48241	0.35936	9.82829	3.76821	3.97205	9.5685	1.15701	6.09132	2.66217	7.96925	7.37823
A13	MAP	5.19554	9.94419	10.7346	1.40527	1.96417	3.79851	7.57579	3.54646	9.71417	7.72756	9.44908	2.5533	1.45697	10.8825	1.01681	8.56535	5.69444	8.82175	0.70301	9.11701	5.58147	0.94029	-0.71691	4.14607	0.82687	11.0266	0.75193	5.85513	5.56696	10.1855	8.68778	2.50543	4.58548	13.9004	7.41171	4.52031	4.71236	4.62052	0.23812	9.63957	3.67477	4.12811	9.4131	1.38077	6.09595	2.17386	8.16184	7.04386
A14	MAP	6.38306	9.60317	10.3422	1.79034	2.37839	3.24596	8.44917	5.24162	9.38307	8.22336	9.57599	3.85367	2.04589	10.449	1.40116	9.64563	7.44398	8.82914	1.11306	7.26088	6.09189	1.6233	-0.71691	2.98249	0.82687	11.8541	0.75193	6.53158	5.8049	9.9754	8.60521	3.08311	3.96455	15.0914	7.20386	5.43267	4.86158	0.59747	0.53999	11.247	3.39146	4.22973	9.58644	0.90797	5.75307	2.17386	8.40904	8.01624
A15	MAP	6.06718	10.2818	10.3924	2.45366	2.38254	3.80773	7.50156	4.03787	9.73444	7.69878	9.65107	4.13951	1.63842	11.1061	2.25645	9.15736	6.68966	8.91553	1.13631	7.44072	5.79701	0.89328	-0.71691	6.3665	0.82687	11.4181	0.75193	5.44282	5.96742	9.38551	8.92126	2.53567	4.47727	13.9751	7.5369	5.37658	3.36034	0.65506	0.54547	11.7165	3.27376	5.32492	9.78651	1.02055	6.12611	2.68469	8.21575	7.09861
B03	MAP	7.36116	10.6754	10.6263	3.11217	2.43884	4.52361	8.46474	4.78655	10.2311	8.56087	10.0717	5.02202	3.22556	10.5995	2.04019	9.8933	7.4033	7.9403	0.94949	7.80291	5.8096	1.34737	-0.71691	4.1278	0.82687	12.1825	0.75193	5.84824	5.42913	7.23013	9.77604	3.36403	4.30761	14.0214	6.81253	5.78679	5.00898	0.53655	0.30864	12.7549	3.55682	3.81276	9.19148	0.77143	6.35225	2.69012	8.97644	8.60042
B06	MAP	5.05308	9.61663	9.14074	1.19415	2.45742	4.01465	7.26317	2.88571	9.59031	7.23767	9.59164	2.41746	1.4796	10.5536	0.61132	7.81175	5.23332	8.98458	0.70301	7.31222	5.96643	0.88091	-0.71691	4.01258	0.82687	10.4687	0.75193	6.31994	6.51048	9.90246	8.57284	2.37655	4.28828	14.1598	7.25848	4.22723	3.44694	0.12824	0.2266	8.69124	3.81438	4.48545	8.90941	0.80635	5.80634	2.46256	8.09636	6.65794
B10	MAP	5.69885	10.0047	11.0207	1.39892	2.39088	4.12153	7.38089	3.16408	9.70719	7.33564	9.88536	4.47174	2.42875	11.2379	2.47587	8.68737	5.54005	9.64512	0.70301	8.79397	5.55491	0.65887	-0.71691	4.69228	0.82687	10.6246	0.75193	5.70849	5.85829	9.55034	9.57472	3.51844	4.1195	13.4304	7.50352	4.49305	3.63668	1.89721	0.37516	10.3285	3.60803	5.79248	10.1026	1.01879	5.77359	2.17386	8.6252	7.16539
B13	MAP	6.16554	11.1908	10.4482	1.81928	3.01001	3.18591	7.91093	4.30633	10.1854	8.44487	10.1252	3.29737	3.11721	11.4803	0.63377	10.0375	7.06972	9.26049	1.06002	7.5292	6.71624	1.27033	-0.71691	4.41008	0.82687	11.6003	0.75193	6.95419	6.32569	9.92625	8.79048	3.66358	4.77053	15.1037	7.68344	5.05939	4.26122	0.92186	0.33722	10.9531	3.99874	6.08629	9.73286	1.36557	6.41907	2.75596	8.87792	7.62798
A02	Post-RMD	6.67458	10.0987	10.6099	2.4615	2.793	4.48183	8.46479	5.12935	10.1038	9.43405	10.303	4.00916	2.49228	10.7773	2.03704	8.79263	8.21126	9.2343	1.25803	8.26364	6.28519	1.36902	-0.43008	3.7311	1.25356	12.1614	1.27787	6.14734	6.20699	9.22514	9.27883	3.62787	4.51485	14.495	7.47614	6.28705	6.05309	1.51479	1.04642	11.6846	3.78573	4.82542	10.3252	1.47226	6.10088	2.90666	9.26142	7.86654
A04	Post-RMD	6.88337	11.0171	10.842	1.95772	3.12239	4.04617	7.54466	4.88194	9.908	8.90284	9.99126	5.20422	1.89168	10.7323	2.57178	9.74861	7.79442	9.0511	1.55425	7.49582	5.95702	1.34463	-0.68679	4.49073	1.09331	11.4097	0.86352	6.1378	5.83129	9.43692	9.14169	3.39091	4.63253	14.147	7.78849	5.77099	5.83362	0.87525	0.77363	11.7862	3.82538	6.5132	10.84	1.29641	5.98772	2.85143	8.43955	8.28194
A05	Post-RMD	6.66027	10.1634	11.2088	2.37558	2.78059	3.73375	8.1235	3.27041	10.2977	7.62268	10.0835	3.29995	2.52459	11.4206	2.22685	8.67551	6.13274	9.17962	1.42059	8.01001	6.30989	1.39925	-0.71601	3.42247	0.5849	10.6985	0.44956	7.03735	5.14747	9.78789	8.57547	3.04308	4.62385	13.6841	8.0796	4.27214	3.27448	0.99131	0.66592	10.8557	3.87927	5.15442	9.45739	1.14496	6.2948	2.13696	8.39865	7.87536
A09	Post-RMD	5.87361	10.214	10.3917	2.04548	2.66736	3.88012	8.59071	4.70139	10.0552	7.43535	9.99943	3.13437	1.90513	10.5648	1.51773	9.19212	5.48613	9.24209	0.81721	7.81975	6.30147	1.37449	-0.78504	3.73764	0.62444	10.799	0.77414	6.36411	5.54298	9.5339	9.48718	2.70903	4.18842	12.534	6.75867	3.52387	2.73851	0.32561	0.24509	7.44015	3.85956	5.81343	9.21385	1.074	5.88231	2.43667	8.02378	7.22487
A12	Post-RMD	7.05035	11.2162	12.0646	2.08891	2.60268	4.00927	9.26963	4.68296	10.305	8.88495	10.3287	3.71379	2.29717	10.7399	2.9113	10.0645	8.04878	8.92339	1.62142	7.86833	7.05139	1.42721	-0.63054	4.01423	0.95589	11.7365	0.75193	6.77397	5.84083	9.9984	9.36845	3.45071	4.64546	14.4	8.46896	6.35479	4.24172	0.97979	0.93208	10.3505	3.47488	3.67541	10.4365	1.30361	6.01998	3.30474	8.16849	8.24843
A13	Post-RMD	5.47483	9.93074	10.7492	1.6279	1.92454	3.88672	7.64172	2.94847	9.77331	7.64316	9.62441	4.46514	1.87533	10.6843	1.69051	7.42673	5.77158	8.80666	1.09167	7.5613	5.60577	0.8693	-0.71691	2.9171	0.82687	10.4738	0.75193	6.62051	5.41717	9.93769	8.11107	2.82214	4.22828	13.3899	6.99163	3.9264	3.91933	4.53885	0.28826	8.15916	3.52768	6.46188	9.63165	1.10762	6.13825	2.4731	7.98958	7.14312
A14	Post-RMD	4.83745	9.40626	10.6812	1.27922	2.24302	3.74108	7.74138	2.40046	9.38138	7.02138	9.63429	3.20543	0.99262	9.74838	1.27229	7.64402	4.48524	8.44069	0.72094	6.95936	6.36463	1.0604	-0.71691	2.90591	0.82687	9.56052	0.75193	5.53503	5.79419	9.83897	8.12882	2.56827	4.23902	12.7177	6.96568	3.73623	5.15373	0.42636	0.38566	8.81741	3.59222	3.41472	9.29738	0.82322	5.6195	2.17386	8.32726	6.9687
A15	Post-RMD	6.67063	10.3811	10.9561	1.96103	2.41548	3.89488	7.62548	3.87198	9.74336	7.59628	9.83917	4.34374	2.08086	10.9024	2.47936	8.38907	6.37624	8.94424	0.82048	7.15782	6.14621	0.90537	-0.71691	5.45014	0.82687	11.2295	0.79006	5.51481	6.12016	9.13258	8.9155	2.75251	4.3414	13.5855	7.41571	5.12034	3.54362	0.6301	0.50081	11.0245	3.54595	6.89373	10.2103	1.0412	6.00109	2.24893	8.10889	7.16627
B03	Post-RMD	6.56277	10.4109	10.4613	2.40626	1.98339	4.84555	9.25554	3.82301	10.0029	8.09567	9.75763	5.48893	2.59312	10.1277	1.24822	9.09782	7.21645	7.53146	0.86917	8.16481	5.41464	0.70308	-0.71691	3.85789	0.82687	11.5751	0.75193	5.95563	4.93203	6.35723	9.35255	3.05168	4.18625	12.7392	6.28473	5.44801	3.34714	0.59784	0.4635	12.2414	3.20626	2.85241	8.82779	0.66397	6.02654	2.55003	8.63982	8.96199
B06	Post-RMD	5.39503	9.69098	9.13422	1.36201	2.56675	4.02203	7.33203	2.5373	9.60069	6.91331	9.72941	2.97365	1.4136	10.4982	0.56102	7.2084	5.24621	8.73949	0.85601	7.42641	6.35606	0.65887	-0.71691	3.0177	0.82687	9.74384	0.75193	6.15654	4.95729	9.60575	8.13656	2.40905	4.21144	13.4568	7.01498	3.78894	2.69407	0.22562	0.2266	9.04057	3.7152	5.53636	8.63043	0.89637	5.69514	2.22141	8.10746	6.63899
B10	Post-RMD	5.97502	10.3247	10.9818	1.61162	2.66538	4.0249	7.54385	3.16083	9.87528	7.57184	10.0732	4.74156	2.82331	11.3389	2.49789	7.64596	5.22507	9.52072	0.89112	7.35903	5.73147	0.70915	-0.71691	3.89958	0.82687	10.4992	0.78984	5.24438	5.84493	9.55306	9.85314	3.51194	4.27295	13.3526	7.93708	4.30964	4.12223	1.90435	0.44286	10.8687	3.88618	6.75767	10.4553	1.08947	5.90814	2.17386	8.77033	7.19876
B13	Post-RMD	6.11436	10.8149	10.3096	1.79962	2.69495	3.26356	8.09179	3.89887	10.1818	8.40706	9.82185	2.35221	2.47252	10.4771	0.65006	9.09276	6.78593	8.77038	0.70301	6.96155	6.75375	0.90335	-0.71691	3.16216	0.82687	11.4202	0.75193	6.4217	5.63588	9.35894	8.48753	3.68758	4.22311	14.2656	7.25113	4.66609	3.36958	0.8301	0.28695	10.2272	3.97854	5.0114	9.70942	1.17331	6.21054	2.30969	8.89018	7.64797
B14	Post-RMD	5.30586	9.81613	10.3666	1.68495	2.97466	3.05694	7.28255	2.15605	9.45694	7.02836	9.65107	2.79651	1.1087	10.8806	1.867	7.0999	4.28459	8.89395	0.8161	8.28138	6.13376	0.76794	-0.90311	3.65679	0.56196	9.44583	0.32716	5.61659	5.62667	9.92119	8.30294	2.96518	4.0773	12.5973	7.28954	3.07123	2.8248	0.73233	0.41391	10.4412	3.73899	5.52032	9.6232	0.98618	5.55284	2.93089	8.54755	7.05067
[truncated: 228 more columns]

## Sheet: Table S4
Table S4. Plasma protein levels during BCN02 clinical trial
BSL vs Post-RMD							BSL-MAP
Protein	Median BSL	Median post-RMD	p-value	Higher/lower levels after RMD	Plasma Proteome Profiling		Protein	Median BSL	Meddian MAP	p-value	Higher/lower levels during MAP	Plasma Proteome Profiling
CXCL5	12.207	13.5964	0.000976563	↑	I		MCP3	2.42111	1.70721	0.001953125	↓	II
Siglec9	4.62741	4.90848	0.000976563	↑	I		TNF	1.13782	0.37583	0.001953125	↓	II
CCL25	6.14351	6.90011	0.00195312	↑	I		IL5	4.24024	1.12866	0.001953125	↓	II
IL15	1.18897	1.45692	0.00292969	↑	I		TDGF1	0.632605	0.00725	0.001953125	↓	II
ISLR2	1.19809	1.41574	0.00292969	↑	I		RPS6KB1	2.86346	4.06983	0.001953125	↑	II
FcRL2	4.41516	4.68918	0.00488281	↑	I		CD33	2.67816	3.05882	0.001953125	↑	II
BST2	4.34887	4.566	0.00683594	↑	I		ADAM15	8.22237	8.45106	0.001953125	↑	II
CRIP2	2.33776	2.55538	0.00683594	↑	I		CEACAM3	1.08565	0.6545	0.001953125	↓	II
CD8A	10.3803	10.7492	0.0136719	↑	I		AKT1S1	4.9302	6.49355	0.001953125	↑	II
BetaNGF	2.44528	2.38602	0.0136719	↑	I		CARHSP1	0.95532	2.13691	0.001953125	↑	II
ANXA10	1.40043	1.76228	0.0136719	↑	I		IL3RA	1.14481	1.45911	0.001953125	↑	II
TN_R	4.34868	4.4204	0.0185547	↑	I		GGT5	1.60136	1.87467	0.001953125	↑	II
CCL23	5.48376	5.7139	0.0244141	↓	I		EFNA4	2.12263	2.87092	0.001953125	↑	II
DSG3	6.63357	6.91689	0.0244141	↑	I		MANF	9.04658	9.47429	0.001953125	↑	II
DPEP2	2.02867	2.22304	0.0244141	↑	I		GPNMB	0.76975	1.06385	0.003906250	↑	II
VSTM1	0.51469	0.8921	0.0244141	↑	I		SRP14	2.27743	3.40022	0.003906250	↑	II
IL20RA	0.86331	0.89112	0.0322266	↑	I		CLSTN1	0.53356	1.00888	0.003906250	↑	II
CXCL10	10.693	10.1266	0.0322266	↓	I		PAEP	-1.09488	-0.510025	0.003906250	↑	II
GDNF	0.8904	1.133	0.0419922	↓	I		CTF1	0.352745	0.893885	0.005859375	↑	II
CD38	4.9411	4.98756	0.0419922	↑	I		FCAR	1.47457	1.91301	0.005859375	↑	II
MCP3	2.3535	1.95772	0.000976563	↓	II		SMOC1	3.87284	4.22917	0.019531250	↑	II
CD33	2.93006	3.17095	0.000976563	↑	II		IFI30	0.366415	0.754555	0.027343750	↑	II
IL3RA	1.16213	1.48334	0.000976563	↑	II		TSLP	0.58906	0.75193	0.037109375	↑	II
GPNMB	0.70743	0.90526	0.00195312	↑	II		MAD1L1	1.25823	1.85883	0.037109375	↑	II
SCGB1A1	1.21152	2.96382	0.00195312	↑	II		FOLR2	4.34716	4.85122	0.048828125	↑	II
FCAR	1.40075	1.8627	0.00195312	↑	II		KIR2DL3	2.23887	2.63492	0.048828125	↑	II
CTF1	0.34654	0.74801	0.00488281	↑	II		PLA2G10	3.84918	4.50335	0.048828125	↑	II
CLSTN1	0.52401	0.89577	0.00488281	↑	II		NEFL	2.45138	2.7142	0.048828125	↑	II
ADAM15	8.2021	8.30737	0.00488281	↑	II		SCGB1A1	1.1834	3.15139	0.003906250	↓	II
PAEP	-1.08083	-0.47613	0.00488281	↑	II		LIF	0.87738	0.30415	0.001953125	↓	III
EFNA4	2.01031	2.56227	0.00488281	↑	II		EIF4B	7.22262	8.22865	0.001953125	↑	III
SRP14	2.27222	3.22491	0.00683594	↑	II		NAA10	3.79335	4.95601	0.001953125	↑	III
CARHSP1	0.92351	1.64189	0.00683594	↑	II		TBCB	8.38766	9.52571	0.001953125	↑	III
KIR2DL3	2.04916	2.45547	0.00976562	↑	II		PFDN2	1.42854	1.91753	0.001953125	↑	III
NEFL	2.34209	2.46574	0.00976562	↑	II		RNF31	0.614335	0.98962	0.001953125	↑	III
IL5	4.2332	1.45594	0.0185547	↓	II		AOC1	0.667235	0.07897	0.001953125	↓	III
PLA2G10	3.65068	4.48795	0.0185547	↑	II		KIF1BP	4.92561	5.88635	0.001953125	↑	III
GGT5	1.61028	1.83552	0.0185547	↑	II		PMVK	7.43952	8.16266	0.001953125	↑	III
MANF	9.04721	9.37301	0.0185547	↑	II		WWP2	5.97109	7.00089	0.001953125	↑	III
TSLP	0.56197	0.75193	0.0244141	↑	II		LAT	6.88739	8.26106	0.001953125	↑	III
TNF	1.11406	0.61347	0.0244141	↓	II		GDNF	2.75992	2.38671	0.003906250	↓	III
CEACAM3	1.06122	0.67613	0.0244141	↓	II		IL_20	0.588045	0.29721	0.003906250	↓	III
IFI30	0.291	0.48071	0.0244141	↑	II		NXPH1	1.2454	1.1069	0.003906250	↓	III
MAD1L1	1.22334	1.89097	0.0244141	↑	II		FKBP5	6.22408	7.04391	0.003906250	↑	III
TDGF1	0.64233	0.00725	0.0322266	↓	II		CD63	5.4613	6.34012	0.003906250	↑	III
SMOC1	3.82419	4.06634	0.0322266	↑	II		FGF_23	3.35201	3.94895	0.005859375	↑	III
FOLR2	4.53524	4.62845	0.0419922	↑	II		NPM1	1.05406	1.61391	0.005859375	↑	III
RPS6KB1	2.83547	3.52579	0.0419922	↑	II		4E_BP1	9.24845	10.3164	0.009765625	↑	III
AKT1S1	4.87843	5.95154	0.0419922	↑	II		CRADD	6.35642	7.29832	0.009765625	↑	III
							PTPN1	6.33223	6.84633	0.009765625	↑	III
p-value (paired Wilcoxon test)							PSME1	3.45447	3.93621	0.009765625	↑	III
Red arrows means up-regulated plasma levels and green arrows means down-regulated plasma levels							HMOX2	4.7685	5.14238	0.009765625	↑	III
I, II and III means plasma proteome profile represented in Figure 1B.							EREG	0.895545	1.93731	0.013671875	↑	III
							NDRG1	1.66956	2.15035	0.013671875	↑	III
							KIRREL2	2.0227	2.33824	0.013671875	↑	III
							AARSD1	2.18663	2.70844	0.013671875	↑	III
							CASP_8	3.04547	3.95648	0.019531250	↑	III
							ATP6V1F	0.739735	1.2321	0.019531250	↑	III
							GSTP1	0.04143	0.1093	0.019531250	↑	III
							SIGLEC1	5.21124	5.35303	0.019531250	↑	III
							IL_10RB	5.67839	6.11103	0.027343750	↑	III
							FHIT	0.95002	1.51336	0.027343750	↑	III
							LEPR	5.16893	5.59483	0.027343750	↑	III
							PSG1	1.56295	1.8791	0.027343750	↑	III
							CTSS	6.14212	6.33652	0.027343750	↑	III
							IL_22_RA1	2.81364	2.38575	0.037109375	↓	III
							IL_12B	6.45533	6.73276	0.037109375	↑	III
							IL13	0.935125	0.97651	0.037109375	↑	III
							FKBP7	0.549805	0.912665	0.037109375	↑	III
							IMPA1	1.51246	1.97267	0.037109375	↑	III
							PTS	1.96038	1.75097	0.037109375	↓	III
							EZR	5.07442	5.32578	0.037109375	↑	III
							gal_8	8.52177	9.04168	0.037109375	↑	III
							GBP2	0.154155	-0.01545	0.048828125	↓	III
							DUSP3	0.85441	0.95025	0.048828125	↑	III
							NEP	2.97813	2.60492	0.048828125	↓	III
